# Supplementary material for: Epidemiology of Keratoconus in India: A Systematic Review and Meta-Analysis of Indian Study Populations
Source: Vision (Basel). 2026 Apr 9;10(2):20. doi: 10.3390/vision10020020 (PMC13108012; doi:10.3390/vision10020020)
Supplement: Supplementary file 1 [file vision-10-00020-s001.zip]

Archive with 4 entries (4 files):
- Supplementary Material S1.pdf
- Supplementary Material S2.pdf
- Supplementary Material S3.pdf
- Supplementary Material S4 .pdf
